# Supplementary material for: Sub-Bandgap Sensitization of Perovskite Semiconductors via Colloidal Quantum Dots Incorporation
Source: Nanomaterials (Basel). 2023 Aug 29;13(17):2447. doi: 10.3390/nano13172447 (PMC10489900; doi:10.3390/nano13172447)
Supplement: Supplementary file 1 [file nanomaterials-13-02447-s001.zip]

Archive with 1 entries (1 files):
- nanomaterials-2550703-supplementary.pdf
